# Supplementary material for: Senescent cancer-associated fibroblasts in pancreatic adenocarcinoma restrict CD8+ T cell activation and limit responsiveness to immunotherapy in mice
Source: Nat Commun. 2024 Jul 22;15:6162. doi: 10.1038/s41467-024-50441-7 (PMC11263607; doi:10.1038/s41467-024-50441-7)
Supplement: Supplementary file 4 — Source Data [file 41467_2024_50441_MOESM4_ESM.xlsx]

## Sheet: Figure 1
Figure 1c
%p16+ area/fields	PanINs
	Cancer	Stroma
	11.6907	3.23556
	5.77819	3.60024
	4.46093	2.0603
	5.16831	2.08646
	16.3309	8.8336
	11.4048	5.19435
	38.5967	19.1262
	47.4421	18.5316
	18.8213	6.85393
	16.6317	17.8832
Mean	17.6326	8.74055
	PDAC
%p16+ area/fields	Cancer	Stroma
	32.6058	14.8733
	17.5945	9.64958
	7.09359	2.55967
	9.39016	26.5199
	28.0494	8.75793
Mean	18.9467	12.4721
Figure 1e
PanINs
mouse	%PDPN out of p16+cells
4531	83.25
4544	84.0867
4588	66.3425
4590	60.3067
4428	77.08
4468	84.27
4470	88.89
Mean	77.7465
PDAC
mouse	%PDPN out of p16+cells
4617	90.3123
p53 1	56.9678
4534	50.4525
4536	49.635
Mean	61.8419
Figure 1f				Figure 1h
from 3 mice (PanIN lesions)	Distance to nearest tumor cell (um)			from 4 mice (PanIN lesions)	α-Sma+ Pdgfra-	α-Sma- Pdgfra+	α-Sma+ Pdgfra+	α-Sma- Pdgfra-
	PDPN+p16-	PDPN+p16+			11.97	37.32	15.49	35.21
	14.8102	19.9015			26.32	21.36	31.1	21.22
	11.2767	9.3993			5.28	59.08	16.83	18.81
	8.47	16.7939			27.55	22.45	35.03	14.97
	9.1677	13.9302		Mean	17.78	35.0525	24.6125	22.5525
	14.7156	6.7501
	9.7491	8.6888
	10.4224	10.2457
	0.117	13.4973
	8.8405	18.9382		Figure 1j
	24.4674	8.849		from 6 mice (PanIN lesions)	%BrdU+ of Pdpn+	%BrdU+ of p16+Pdpn+
	6.5069	17.876			2.45196	0.11784
	16.8194	12.8189			1.64994	0.0222965
	13.8486	10.6952			1.14881	0.0678623
	14.1817	9.6194			0.822071	0.0418002
	18.3723	11.9794			1.25932	0.0489057
	19.9362	14.5965			1.34195	0.0213008
	12.764	6.0319		Mean	1.44568	0.0533342
	16.5311	16.0944
	11.8132	7.9746
	9.4656	16.0401
	14.436	6.7582
	16.664	10.1809
	12.088	10.5061		Figure 1l
	12.6008	20.6479		FACS of KRAS mouse pancreata	EpCAM+	EpCAM-	CD45+	PDPN+
	17.8057	18.5444		% SA-bGal+ out of:	2.79	1.97	2.27	7.15
	11.2826	7.4701			4.39	12.81	18.01	19.37
	11.2335	9.5566			3.32	11.71	17.64	18.31
	10.9131	17.4574			3.02	6.7	7.17	20.76
	9.0738	14.6528			3.69	6.77	8.36	14.21
	8.6561	15.9616			5.76	5.02	5.91	15.32
	8.196	7.1378			2.58	5.18	7.79	13.65
	14.8969	11.8365		Mean	3.65	7.16571	9.59286	15.5386
	15.8039	8.9658
	10.3033	7.5412
	14.5497	9.8742
	0.1476	10.6654
	5.9398	16.6349
	8.7891	9.2086		Figure 1m
	13.4976	0.09			rtPCR-relative p16 (Cdkn2a) expression
	4.8952	8.1183			CTRL				KRAS;SAβGal-				KRAS;SAβGal+
	2.5713	14.1081		epithelial	0	0	0	0	0	0	0	0	1.24292	1.29492	0.744074	0.718082
	13.2614	10.3382		fibroblasts	0	0	0	0	0	0	0.0757635		1.37786	1.37233	2.5464	2.55029
	6.0666	9.5449
	5.3716	6.2909
	15.2041	9.6285
	10.9541	6.0975
	17.0644	3.4101
	20.4111	11.6333
	5.7809	11.2964
	23.1147	12.505
	31.234	0.204
	12.7056	19.8341
	16.3006	31.2191
	0.11	9.2118
	15.0343	16.8786
	11.7277	14.0023
	11.3022	23.1139
	16.7793	6.8629
	12.2259	8.9291
	25.1574	13.4144
	14.3076	10.2058
	20.3353	18.9836
	16.2208	8.9273
	7.1903	17.9405
	7.2599	12.7836
	13.6193	10.6224
	9.2474	9.7829
	12.9234	12.2007
	16.792	10.572
	14.9324	14.6869
	9.538	6.1996
	19.5254	0.2088
	5.9581	16.0665
	15.5685	8.2824
	9.6253	15.8503
	16.0191	6.9674
	7.6783	10.2647
	16.1871	19.2491
	9.1062	13.2555
	12.4332	21.1387
	13.2405	18.4332
	15.0707	7.6507
	10.4399	9.5937
	7.0849	17.5668
	6.5444	13.5979
	9.8742	14.7581
	0.2474	9.4505
	22.0338	9.6058
	7.1918	7.4041
	22.4428	10.0444
	10.2383	10.4381
	22.1103	15.1861
	29.5072	16.812
	15.5048	13.8333
	25.4451	24.1504
	9.5064	9.4323
	5.9083	21.0363
	0.28	9.5951
	11.2922	10.7636
	17.1046	19.2155
	8.99	13.0305
	15.8762	8.0128
	7.6649	9.7847
	0.3132	14.2105
	11.0963	10.4494
	10.7983	7.5454
	14.0871	6.3063
	13.2578	6.2522
	11.9701	9.4408
	20.8845	14.1958
	17.1528	10.4739
	8.7856	5.6779
	16.6741	10.9642
	17.6533	12.4403
	13.3868	9.2156
	20.1007	10.0321
	7.5249	11.4
	1.1323	11.1482
	19.1691	18.0008
	6.3962	16.1139
	11.8682	9.5663
	12.991	7.0794
	15.8036	16.2219
	23.2782	11.286
	30.8896	21.2444
	15.7089	7.8437
	14.5297	6.2651
	11.3063	11.3259
	22.4392	7.4802
	19.9218	13.5747
	0.204	9.9113
	17.1485	6.0985
	6.2954	19.1038
	19.4229	6.2365
	15.6605	11.3776
	12.3021	11.4725
	15.5761	6.2435
	16.0656	16.4706
	10.4519	18.6963
	21.6062	7.1935
	11.4297	7.614
	18.1333	8.2113
	10.9359	7.5739
	9.4805	7.0527
	6.3868	13.4037
	12.0301	6.8586
	21.4695	6.6017
	10.5931	13.7176
	10.3907	21.4124
	22.2164	12.7038
	9.4006	19.8815
	14.5625	28.457
	7.8985	7.1028
	11.805	8.4709
	7.0424	9.4919
	7.0807	19.0114
	12.746	8.5684
	6.7148	7.273
	7.2663	19.2307
	13.9062	7.1186
	11.0087	29.5491
	11.8882	10.5221
	9.4376	8.8905
	8.479	10.7192
	10.8003	7.9435
	4.8192	6.9354
	7.8117	27.4502
	22.5656	10.8076
	21.1435	13.6645
	8.0627	19.6314
	23.8757	8.561
	14.901	7.5165
	13.3272	7.0172
	19.8696	13.0646
	10.4046	12.173
	13.588	15.8501
	8.1246	9.5114
	11.5339	12.8527
	14.8565	8.6634
	12.3522	12.5401
	9.8233	8.871
	10.5333	5.8404
	14.4408	20.3236
	17.7527	6.5601
	9.5628	17.9714
	12.9315	4.2475
	12.5269	5.5581
	9.1857	15.5343
	9.9141	8.4821
	10.731	11.7924
	18.6792	11.232
	12.8059	11.0439
	24.3921	13.0685
	13.0359	8.9299
	11.6981	13.0887
	8.8311	7.6991
	12.2628	9.7021
	13.4379	12.1021
	6.6972	12.2886
	9.105	5.8049
	9.6749	12.5972
	7.1314	8.5743
	14.461	9.5828
	19.2123	11.94
	12.5907	8.466
	16.3906	14.0983
	13.3349	15.9763
	19.168	11.4487
	15.6796	6.6218
	15.6999	12.4209
	14.8523	17.1828
	6.3358	8.8528
	16.0101	10.3721
	11.3561	7.1501
	9.5708	8.6077
	11.6848	5.186
	13.8908	8.0781
	9.1514	6.585
	7.5767	10.3545
	7.6695	4.375
	5.523	15.777
	14.3603	13.4163
	9.7766	11.1318
	12.3259	12.9935
	27.661	9.3808
	21.6566	13.9123
	5.9853	9.7015
	20.9753	13.5065
	10.5668	7.6184
	9.06	19.52
	24.5968	7.0078
	12.8474	7.1035
	6.5093	16.4981
	14.3485	13.0721
	16.7819	7.4476
	14.1214	9.2002
	8.1519	7.5306
	18.2058	12.5261
	20.0092	9.1603
	12.9661	11.2994
	16.5539	11.8021
	16.5107	11.4027
	22.5341	8.2855
	12.4804	8.018
	9.5748	6.0941
	25.2121	10.9787
	14.4595	27.7228
	12.3952	8.3109
	16.7248	10.5009
	11.9212	10.8193
	12.6431	23.8279
	21.6652	27.3585
	17.6971	16.8983
	17.2728	8.5452
	16.3773	8.873
	11.3549	17.0485
	11.2813	16.5331
	10.9901	12.3144
	9.2717	6.6186
	8.5356	12.7585
	28.9422	23.1847
	16.253	9.3297
	25.496	12.3907
	8.2969	8.3232
	15.8081	6.819
	10.1201	8.5031
	16.3836	14.4406
	5.8401	12.758
	8.8236	18.1743
	0.1166	10.79
	13.5417	6.8701
	13.0854	5.0489
	31.5545	6.2698
	5.1082	13.0525
	8.2709	6.5982
	5.9076	11.0535
	13.0199	9.1752
	6.0801	7.3676
	5.3893	11.1105
	26.643	12.0921
	40.2686	7.8207
	33.4098	8.1707
	20.2759	10.6586
	5.7135	10.0467
	17.5545	12.0039
	18.9064	7.1642
	12.6	9.7561
	20.9237	7.7234
	31.4665	10.8867
	12.8738	9.7627
	44.0442	11.4614
	7.4195	7.3698
	16.3024	12.3515
	41.1943	7.0001
	35.261	6.2693
	15.0539	12.5005
	11.7105	7.9591
	12.9024	9.382
	35.325	10.9063
	16.9244	9.0937
	11.3145	12.5184
	12.2015	8.0914
	25.68	34.895
	26.1006	11.6017
	2.0223	9.7683
	14.4578	17.2274
	16.387	6.696
	20.2222	13.29
	7.4764	13.6107
	7.2964	8.6899
	13.6428	35.4933
	9.1056	12.5973
	28.8869	17.5328
	24.1972	10.7313
	13.0546	14.1035
	16.7459	16.1656
	14.9065	8.0093
	9.6081	8.2757
	19.6546	6.1917
	5.9804	7.6657
	15.6944	11.9387
	9.6174	10.4481
	27.6901	7.0199
	16.0038	16.8546
	7.0688	6.2296
	16.1561	8.1305
	0.178	12.2944
	8.9069	14.2364
	9.168	15.3774
	12.5314	5.9338
	13.351	6.8582
	14.798	9.3673
	10.4608	24.3443
	7.1953	6.1728
	6.5602	15.7803
	9.7747	8.323
	20.1412	10.8725
	6.9984	17.3252
	20.8636	9.3217
	34.3879	29.5434
	21.8498	23.164
	10.1061	9.5174
	21.2269	15.1407
	13.3966	10.9395
	22.2887	10.7337
	29.4205	11.4578
	25.6835	20.1353
	9.7339	34.9119
	38.9407	16.5272
	7.9454	23.1238
	16.6248	12.7188
	8.4398	6.0566
	9.5423	13.0924
	13.7959	53.8951
	33.8573	7.2073
	19.8379	15.9676
	5.8517	18.9018
	17.0249	23.0084
	15.4444	26.2863
	7.8237	8.8202
	11.4365	31.6504
	17.3116	33.2924
	23.6175	34.4644
	9.0687	16.6843
	16.0756	16.1239
	7.8645	19.2207
	24.8941	57.1418
	34.787	12.2218
	11.914	21.7326
	32.9042	18.3942
	47.6003	16.5014
	27.0118	28.6459
	11.2351	5.7744
	10.7858	12.3016
	10.4531	40.9655
	14.1521	57.568
	12.9152	37.1774
	29.5203	42.2561
	39.4015	42.3898
	10.8958	53.1343
	15.7865	43.1711
	11.9359	47.7142
	20.9327	34.528
	16.9639	24.9632
	22.256	6.4981
	42.936	39.349
	27.4377	6.3999
	8.9072	29.6311
	10.6741	53.3985
	16.443	66.8434
	27.4113	70.5994
	17.7106	65.7786
	13.1584	73.7507
	21.3044	17.5523
	48.611	6.4961
	7.2715	10.5107
	22.9568	7.232
	46.8177	13.6411
	6.0752	11.9511
	12.0063	4.7844
	12.7809	13.2526
	15.9372	7.6761
	23.2772	9.1094
	30.6781	12.1275
	17.4386	17.5514
	15.5341	9.1252
	14.6011	10.7854
	11.1224	6.544
	22.5027	17.0913
	19.7426	13.037
	32.5281	23.6804
	41.1893	8.7492
	38.0856	4.74
	17.098	7.4177
	37.5785	7.2446
	22.1026	9.6224
	6.2958	8.6642
	34.9232	24.4029
	37.9712	12.7279
	30.0804	4.4946
	11.833	12.2931
	12.0278	6.7266
	22.4538	6.7067
	15.5724	10.0994
	36.5754	28.126
	27.4953	30.1664
	19.4101	11.4034
	12.2526	5.0715
	28.5907	14.0558
	29.4589	14.2299
	15.7586	19.1318
	30.6353	7.7607
	15.4003	13.1304
	15.1114	8.7091
	15.9745	8.2769
	31.6848	1.4898
	30.4692	10.9213
	13.5879	3.6392
	10.4934	5.6774
	20.5815	8.054
	12.3684	14.372
	21.5897	6.3411
	27.8607	8.6816
	24.4059	7.0469
	11.4839	8.4539
	17.9402	5.3759
	10.6208	6.6631
	9.4106	8.7353
	12.2166	6.1736
	6.4764	12.1425
	27.6404	10.821
	16.1317	8.9802
	21.8124	9.3365
	10.7416	9.7078
	19.7377	19.3352
	29.2166	10.2381
	16.6549	8.1365
	21.9827	9.1706
	17.7888	10.3275
	10.6693	10.1666
	23.1019	7.0395
	19.9507	8.5718
	16.7405	7.2
	19.1755	5.6832
	25.8851	10.6311
	0.1131	7.2962
	10.1758	6.7703
	17.9062	5.1713
	9.2803	9.6907
	9.5541	6.8656
	21.5128	10.4172
	15.0711	6.3763
	7.9119	11.7907
	20.7877	9.7011
	22.239	9.1965
	9.4622	9.3192
	33.8961	8.776
	7.103	5.6807
	27.3553	5.372
	8.096	4.5285
	7.521	8.3324
	10.6805	9.0292
	27.0859	6.1024
	11.4609	14.0516
	11.3249	14.929
	13.7965	4.6794
	30.8244	13.7166
	26.3039	7.179
	22.5914	7.6751
	7.1687	27.4545
	13.0681	21.1076
	9.9745	8.5264
	16.3752	6.9762
	24.1341	7.8645
	14.7511	15.189
	18.927	7.599
	21.1323	5.9777
	14.9451	8.5962
	28.1601	15.904
	0.0806	7.416
	17.9893	20.8505
	30.3762	8.2229
	25.03	7.5211
	20.8027	6.3703
	7.0309	2.4926
	14.6203	12.9407
	14.289	12.8824
	8.1294	14.298
	13.7825	10.6728
	8.3668	6.6559
	25.8555	10.3711
	6.6806	20.7191
	18.7234	20.943
	12.569	27.9861
	10.8387	5.763
	35.4798	11.4768
	23.4426	10.0134
	30.8254	11.4061
	5.1441	9.364
	12.913	9.0111
	13.8503	23.4124
	9.2377	8.23
	7.9336	14.5527
	11.6202	18.1717
	28.6054	10.5244
	0.3353	19.2798
	12.1123	7.1348
	31.2804	22.8147
	11.6806	7.3821
	32.8774	28.6863
	16.3421	11.9124
	26.8296	5.36
	26.0193	14.952
	25.6271	15.7823
	10.5099	18.1475
	32.7178	9.7999
	11.7027	8.151
	9.0116	6.6796
	14.3033	8.0365
	35.001	6.2431
	8.487	6.9036
	20.3844	6.0023
	10.9026	11.3493
	9.2732	10.3993
	4.9571	16.8474
	8.1429	9.1143
	13.8381	6.6861
	9.1701	11.7099
	11.5565	14.7897
	16.7934	11.0352
	11.3107	22.4502
	19.5127	9.8563
	10.5791	9.8423
	9.3832	14.6461
	8.9721	9.1003
	8.3901	10.8424
	14.2344	17.63
	14.112	11.13
	10.7141	19.1748
	9.1325	11.8941
	11.3372	6.6772
	9.7888	7.0117
	7.0802	14.2225
	8.1252	11.3607
	10.4427	8.896
	11.8207	9.1141
	14.7853	10.2699
	13.6441	5.0474
	9.2115	11.1743
	10.6626	2.3381
	11.6066	7.3387
	7.5484	11.2086
	5.7111	8.5948
	17.7871	6.4244
	8.67	10.5088
	8.229	11.6868
	12.3032	13.2658
	8.4564	9.6587
	9.013	12.7367
	8.477	11.3179
	4.2991	8.0518
	17.7779	8.615
	7.2856	8.6468
	7.2812	12.2318
	10.2175	6.7281
	6.8999	4.1522
	9.4581	9.5576
	13.9448	7.9255
	6.2273	9.8682
	10.0624	9.2173
	15.938	6.2321
	12.4734	8.8477
	13.8318	18.4903
	9.593	12.6436
	9.2889	3.3044
	8.6457	0.3002
	8.6311	20.458
	12.1564	6.1149
	8.4842	6.4728
	12.6286	5.6809
	8.7187	12.179
	12.0671	7.7203
	6.7413	7.8212
	16.3855	7.8584
	10.318	7.4999
	8.7887	14.0875
	10.4025	8.4217
	9.421	5.4353
	8.4057	13.9245
	11.1867	6.354
	13.4904	0.6723
	15.2961	12.3845
	15.1582	16.3636
	6.8094	11.1369
	13.808	21.7808
	10.1426	7.8427
	10.3434	6.4574
	6.0008	10.5632
	6.0604	8.1164
	6.8381	9.2153
	10.5	10.5254
	16.9277	10.0398
	9.9808	8.9862
	9.174	7.8277
	7.7416	8.0658
	8.9247	13.4652
	10.2018	9.8329
	17.0598	10.7413
	21.0539	12.5229
	22.8342	10.6127
	8.3764	8.4478
	9.0954	15.8017
	9.778	10.0904
	17.1573	1.7761
	10.4643	7.0725
	10.0977	5.2181
	11.1156	9.0642
	14.7856	12.5925
	21.1032	9.6466
	27.9516	13.4798
	5.7417	11.044
	10.1843	11.3915
	9.8464	12.9626
	11.6061	25.5919
	6.1314	35.9772
	18.1358	9.6327
	15.183	9.5023
	20.2381	7.6121
	6.8815	17.6429
	10.301	10.696
	9.0901	10.6042
	14.6947	14.6608
	11.5988	0.1703
	28.039	7.2007
	23.7038	11.6913
	24.7001	11.6895
	5.0211	13.5522
	7.1742	7.0886
	11.3157	26.7997
	25.1307	4.8642
	10.0471	13.2187
	8.7716	7.6458
	8.5149	9.2615
	20.0121	12.1318
	13.9444	17.5143
	21.1938	7.5755
	10.4189	10.8244
	15.7628	6.6697
	25.1723	17.209
	10.9545	13.0799
	9.0977	23.6202
	19.6549	8.8958
	8.2412	2.8821
	13.6189	7.507
	20.3417	9.1655
	13.7049	7.3415
	10.3954	14.449
	12.4319	9.6495
	16.5622	8.6384
	8.4905	24.5699
	24.3314	12.8148
	11.1309	2.2206
	7.5129	12.3309
	13.9033	6.7132
	8.018	6.7426
	8.1686	10.2656
	6.9581	29.6095
	13.762	30.1209
	13.8	11.4701
	20.4527	6.6044
	7.5189	13.7536
	10.5806	8.6246
	13.3184	14.2321
	10.3326	5.354
	20.5519	19.1934
	17.2001	7.8109
	8.871	0.228
	7.367	13.0745
	14.2473	8.6392
	15.1353	8.4172
	8.1219	10.8897
	13.1547	4.9973
	10.184	5.4568
	9.25	7.787
	17.1978	14.507
	14.8944	6.5372
	15.3579	3.1898
	8.6804	8.8415
	5.0686	8.1832
	22.3336	5.8532
	16.9133	6.729
	14.1571	8.771
	16.0167	6.3122
	19.7051	11.9003
	13.7081	11.0344
	11.4075	0.3601
	26.2875	8.9838
	6.9463	9.388
	10.2202	9.4842
	5.7146	19.2762
	17.3969	10.0405
	7.0235	8.343
	31.705	9.1855
	6.6353	10.4529
	22.467	10.2673
	7.6824	8.6938
	12.8114	6.9399
	11.7854	6.9133
	18.011	5.5022
	20.2918	10.3687
	12.3653	7.4359
	16.9252	6.7371
	8.588	5.086
	14.5781	11.4229
	10.038	6.6536
	21.5295	11.6901
	9.909	11.068
	12.1106	6.1938
	21.4419	9.9256
	19.2535	14.3716
	14.0424	9.327
	17.6124	9.4431
	16.8503	7.6764
	7.9031	10.1925
	29.7062	5.8674
	20.8295	5.2595
	19.7643	4.2769
	26.5696	8.4367
	31.6659	9.1718
	32.6437	14.0847
	28.6963	5.7535
	14.2624	14.8743
	30.2346	4.7927
	20.3443	7.3099
	9.1996	13.6127
	33.8812	7.872
	14.2721	20.96
	13.075	8.5153
	36.9852	3.7535
	39.0956	7.7735
	41.4765	15.1895
	38.1405	7.7558
	14.7175	8.4155
	34.7445	6.0176
	9.7403	16.0283
	7.184	7.1971
	8.5231	21.0977
	18.0429	8.4668
	11.979	0.3517
	10.5321	7.5026
	18.7517	16.2029
	11.4502	6.0008
	46.9063	12.7743
	17.7046	12.6983
	11.5353	14.5057
	38.6291	10.5132
	17.6605	6.8704
	23.7214	10.3389
	31.1846	20.4693
	9.6819	20.7753
	10.9477	26.2983
	13.5889	5.5667
	8.3262	11.5542
	28.2333	10.007
	7.4328	11.29
	8.2107	1.4058
	8.982	9.2195
	39.2608	8.9115
	23.4422	23.08
	25.3675	8.2827
	17.6768	14.8334
	33.8556	18.0579
	24.9105	19.5075
	31.1837	0.06
	11.7838	10.3318
	19.5542	6.9072
	36.4725	22.6472
	23.7868	8.0705
	30.8201	12.041
	36.6391	0.8542
	25.8184	14.9467
	30.1485	15.805
	29.6293	5.001
	32.6096	18.2147
	35.1779	10.0003
	7.857	9.029
	8.7317	6.6779
	7.4324	8.2914
	10.4654	7.1647
	9.1869	6.3232
	6.2911	0.2214
	7.7491	5.6912
	7.6358	11.5205
	11.2579	10.2343
	8.9714	9.136
	8.7395	11.7624
	9.4789	12.1087
	13.6897	17.7833
	16.8748	22.5133
	8.6812	7.8737
	5.5754	9.8612
	6.0285	14.5803
	7.6301	8.9865
	9.3197	17.4869
	8.3092	10.8218
	6.9385	6.5815
	10.3612	6.8351
	5.9908	11.3268
	5.1246	9.0459
	11.4279	8.8805
	13.8503	10.2684
	10.0176	4.944
	20.8047	11.2361
	8.4401	10.2716
	8.7235	8.3071
	9.7518	10.4799
	6.9432	13.2186
	8.4566	9.472
	8.0663	9.2561
	11.0459	12.59
	9.8821	8.0131
	15.7162	8.6055
	7.8679	6.8393
	7.3703	4.3918
	10.9189	9.3981
	12.1465	9.8421
	19.6297	8.9104
	13.7183	6.1714
	6.8356	6.5947
	7.7812	0.1304
	10.3548	8.8584
	9.0392	10.9644
	7.6044	18.2059
	9.3362	5.9027
	7.9147	20.2904
	12.2428	6.6247
	10.0588	6.3221
	9.4992	1.5624
	14.7068	11.9992
	7.6944	7.7361
	7.7673	7.6923
	11.4163	7.3996
	10.4921	12.992
	6.5425	8.2005
	8.5461	5.1838
	12.0784	6.8138
	10.4756	12.5687
	8.3314	14.0918
	9.0763	8.898
	17.1217	11.3874
	18.1191	7.822
	23.1453	6.7654
	7.3075	8.1606
	22.3701	10.4547
	15.0815	9.4151
	6.8411	10.4355
	14.0797	10.0108
	10.32	8.1715
	7.331	8.1517
	9.1631	13.3802
	8.8733	9.7188
	22.315	10.3634
	18.1237	12.6992
	6.7659	10.3517
	16.5279	8.2262
	7.8774	15.8645
	23.461	7.1204
	6.4315	2.6888
	9.0985	9.2091
	10.1594	12.7665
	11.4374	13.2662
	4.3506	9.402
	13.4656	10.7919
	10.5589	11.4835
	8.1764	8.2415
	6.5714	11.1702
	10.1741	12.963
	26.4983	25.7267
	11.771
	13.7697
	26.3339
	4.4525
	11.4381
	11.7673
	8.0128
	5.7925
	11.7708
	16.2424
	5.7855
	7.7037
	9.7162
	7.9496
	8.2608
	6.7759
	9.996
	16.9928
	12.2097
	13.4084
	9.6242
	23.8451
	22.9316
	5.1337
	13.7099
	9.0849
	26.4024
	10.7238
	22.7136
	5.0761
	17.5821
	10.071
	11.2616
	9.3086
	24.2571
	18.7984
	15.813
	8.2166
	13.4212
	11.1979
	17.6639
	12.67
	8.251
	11.9817
	21.112
	29.5097
	15.7307
	23.0813
	4.8932
	10.3145
	5.4588
	17.1136
	7.426
	15.4034
	6.3655
	27.5321
	14.0434
	17.7376
	25.7437
	21.8269
	15.8151
	11.3238
	22.337
	11.6331
	19.362
	7.8239
	12.1646
	18.2735
	17.9904
	22.9436
	8.0093
	8.7003
	20.9863
	8.5801
	12.5373
	23.233
	9.1846
	21.2939
	6.043
	18.2036
	20.9399
	12.1364
	7.9412
	15.8268
	8.1956
	20.502
	15.5423
	10.349
	7.0428
	21.8028
	15.9103
	8.6739
	6.4692
	15.5445
	11.1966
	8.4269
	11.5017
	13.853
	7.6252
	18.7244
	5.7816
	20.2543
	12.1829
	19.3252
	25.0509
	13.1676
	10.6362
	4.53
	25.6127
	5.9164
	11.2848
	24.1462
	20.3461
	12.359
	23.9293
	25.168
	13.8238
	17.8149
	22.1488
	12.7386
	12.5814
	6.68
	11.1589
	11.5154
	16.0507
	29.1467
	12.5235
	12.087
	28.4159
	18.7055
	19.3872
	21.9002
	4.988
	12.8395
	8.8283
	31.5506
	4.8106
	19.4334
	12.42
	18.6445
	25.1921
	8.4419
	11.147
	12.4789
	25.2517
	11.464
	21.3198
	8.6863
	7.7354
	9.8601
	8.7605
	16.6027
	12.4342
	22.3821
	12.2053
	12.2634
	21.9141
	9.7431
	16.416
	16.3639
	9.345
	10.4657
	24.6019
	12.6207
	10.8355
	15.405
	17.6052
	13.5095
	21.4657
	11.8127
	8.095
	16.4817
	28.7891
	29.8074
	14.9129
	11.2538
	12.8042
	7.9204
	8.1183
	13.5433
	17.124
	14.7318
	10.0581
	25.623
	9.4724
	22.464
	20.1249
	9.1982
	22.8269
	5.1359
	18.4106
	35.3241
	24.6809
	12.9942
	31.9768
	13.0347
	8.3589
	30.645
	11.2649
	28.2406
	31.516
	34.8131
	36.7181
	11.346
	14.9837
	8.2391
	17.3591
	22.6702
	16.0799
	11.8382
	27.6321
	25.9604
	25.6461
	7.3796
	21.4084
	31.7265
	15.8282
	17.8946
	27.7895
	9.8502
	21.4676
	12.0145
	16.2974
	11.4093
	33.794
	15.5538
	9.4076
	14.9183
	37.6914
	11.0863
	43.7971
	18.4313
	21.7386
	23.0245
	8.0049
	32.7857
	14.2336
	5.445
	12.2233
	8.8914
	10.2875
	18.8083
	8.2613
	24.6898
	23.2133
	30.1649
	11.879
	8.8812
	26.7078
	10.3078
	25.1265
	26.3321
	26.2059
	12.5389
	12.6334
	14.2286
	23.4557
	8.1606
	29.3565
	16.5738
	12.5144
	51.8404
	8.6289
	12.6428
	28.4752
	33.9238
	31.2643
	17.984
	6.7136
	17.8568
	42.9217
	18.728
	23.3755
	24.484
	10.2306
	10.5866
	19.5635
	14.2909
	14.2152
	27.9944
	49.8941
	8.9244
	31.6896
	21.6541
	15.704
	23.5474
	22.4085
	66.4588
	19.4344
	17.1367
	22.925
	10.8512
	22.237
	12.8589
	14.0204
	42.0584
	15.8093
	22.0346
	30.8914
	16.5546
	17.6965
	22.2958
	24.816
	13.019
	12.8315
	14.7112
	30.3352
	7.7785
	28.7575
	8.2116
	8.8512
	17.1992
	12.0192
	54.5175
	15.5988
	10.213
	13.9849
	7.2308
	9.4385
	7.2796
	19.563
	9.1691
	24.4125
	36.0928
	79.5733
	11.0524
	67.0285
	8.7384
	9.2763
	15.0666
	10.2116
	12.4381
	30.2684
	15.8787
	28.6272
	43.783
	6.8412
	15.5983
	14.9539
	29.1749
	16.7208
	26.8041
	26.9619
	25.6649
	19.4124
	8.9472
	22.4443
	16.8293
	22.7652
	23.7948
	13.9688
	10.2918
	68.8725
	14.9278
	13.4716
	23.3497
	15.3403
	13.3986
	18.2559
	16.3531
	10.7199
	7.0159
	8.9533
	8.9809
	10.3606
	14.5627
	24.6657
	11.2837
	59.9607
	8.3602
	7.9636
	24.2836
	18.2284
	24.1512
	62.0653
	13.6612
	9.6651
	16.5489
	21.9196
	22.9491
	66.0473
	25.5503
	24.0479
	6.8457
	19.5917
	48.9003
	29.0011
	31.1444
	14.8795
	15.4675
	28.1495
	19.4384
	19.6753
	53.8489
	19.5063
	8.1402
	16.7211
	25.3066
	23.5576
	11.1721
	32.3303
	40.1846
	14.8007
	14.9002
	10.7477
	13.294
	22.2726
	49.1081
	24.9353
	16.9822
	38.2674
	22.5302
	14.2863
	13.7823
	21.9604
	24.5035
	46.1048
	15.6159
	61.0373
	13.542
	23.4152
	27.1864
	24.4775
	10.8652
	22.8755
	8.7532
	21.9648
	24.9459
	8.5729
	36.6074
	42.6054
	50.4981
	22.6741
	62.0962
	4.8689
	11.3
	12.4478
	12.5057
	28.5131
	28.4509
	7.9283
	15.0912
	14.6723
	25.4775
	19.6783
	25.5859
	10.9207
	15.1054
	18.8077
	9.7359
	20.835
	37.6154
	8.2713
	37.1133
	6.5655
	23.9146
	49.37
	29.2768
	14.4221
	35.9823
	56.267
	18.7851
	34.7675
	6.7578
	22.2272
	28.0382
	34.3898
	21.4118
	53.4496
	10.8295
	18.654
	8.3087
	17.4422
	6.6916
	9.4427
	27.6658
	28.5049
	31.5378
	30.4826
	9.6221
	14.5463
	10.8249
	6.9722
	14.6911
	14.5883
	14.0116
	45.3889
	25.9277
	21.0367
	16.0569
	12.7494
	11.9299
	15.6615
	8.6425
	10.8159
	8.863
	18.4861
	39.1747
	11.6157
	16.8044
	31.8285
	27.3211
	8.4677
	25.9069
	9.1998
	13.6901
	22.7282
	14.7483
	19.942
	43.2711
	9.3828
	6.1978
	40.4254
	9.547
	27.1044
	19.8247
	9.0728
	16.0081
	18.6561
	21.9168
	18.2677
	20.2856
	14.696
	10.6165
	26.6701
	24.2552
	21.4689
	26.992
	29.7556
	20.111
	29.4036
	24.0346
	10.1076
	20.0212
	40.0596
	19.3275
	15.978
	13.9854
	23.4139
	10.2356
	15.1864
	23.4151
	22.6734
	16.8898
	13.5493
	11.7812
	10.7809
	13.3207
	11.0592
	27.1652
	31.583
	30.0903
	28.8746
	24.5303
	17.8833
	23.9032
	14.4555
	31.6327
	31.4232
	35.2494
	10.7284
	24.7202
	6.1828
	10.453
	19.1744
	21.3066
	19.8534
	26.0459
	8.193
	12.8272
	8.1174
	16.4121
	11.9614
	23.7255
	26.7124
	26.3639
	8.7122
	13.4966
	17.2562
	10.1991
	11.4992
	13.9492
	17.385
	8.61
	14.4511
	6.5788
	5.83
	17.294
	19.1571
	10.4656
	11.9535
	13.8894
	27.2681
	30.0603
	12.4893
	16.3733
	12.5449
	32.2583
	9.0851
	8.8147
	14.0065
	26.9035
	11.5383
	12.2778
	12.2102
	14.1594
	20.926
	20.4097
	21.5389
	10.4918
	28.1785
	21.108
	8.7112
	15.4721
	20.3818
	29.3841
	21.5133
	24.4885
	16.7749
	14.5393
	10.3707
	8.6391
	7.457
	14.8575
	17.4368
	18.4685
	21.4827
	22.52
	13.179
	15.4826
	15.61
	9.3539
	15.265
	20.2608
	12.2844
	9.6294
	19.535
	9.4777
	19.4577
	20.2134
	14.5559
	27.7604
	21.4898
	16.5364
	22.4318
	11.283
	15.1893
	21.4475
	13.6333
	31.3435
	15.744
	18.3166
	9.4644
	18.2194
	16.47
	21.1715
	8.9155
	15.0229
	11.9772
	10.1562
	9.5176
	6.048
	15.6654
	6.9187
	9.518
	23.9663
	17.0194
	11.9895
	12.5477
	11.634
	11.3898
	6.5739
	9.7313
	14.6909
	23.5443
	14.8296
	14.0965
	11.0993
	20.2311
	8.7606
	13.8517
	8.7132
	8.0178
	12.2308
	11.757
	7.8449
	8.8184
	19.5478
	6.8905
	10.5138
	9.4586
	14.3531
	21.0649
	16.4837
	10.3125
	6.8246
	10.1826
	10.0935
	15.9228
	12.528
	18.1593
	6.3999
	17.1238
	13.7889
	19.5615
	10.0718
	14.4484
	8.7458
	10.5385
	11.0922
	9.2405
	4.6653
	8.6399
	10.1703
	8.4047
	6.8494
	16.1011
	18.1393
	15.1351
	5.945
	16.91
	11.0868
	6.4578
	16.9185
	5.9802
	21.8573
	15.3138
	9.6441
	16.8427
	7.8881
	13.2441
	6.8009
	10.4116
	9.3606
	10.5066
	11.8535
	21.0062
	18.8723
	5.8149
	9.0073
	11.5463
	7.7073
	7.3759
	16.2504
	9.7161
	9.8095
	9.3134
	23.769
	8.4222
	21.0892
	11.9868
	9.9922
	7.797
	11.5085
	28.5208
	17.5137
	16.0786
	18.114
	12.1431
	17.3982
	7.9313
	13.6342
	11.0603
	8.2218
	8.2718
	11.4379
	16.6843
	10.9861
	9.2586
	10.2344
	22.3182
	11.4011
	10.2998
	13.8217
	17.82
	9.5757
	9.7516
	5.7964
	8.1709
	9.8294
	9.6114
	7.4819
	8.4978
	8.702
	17.4525
	12.1013
	12.7464
	10.9358
	5.5373
	14.7962
	5.553
	8.2188
	14.5839
	9.2408
	7.5495
	5.1117
	6.9363
	8.1395
	6.4494
	14.48
	9.7746
	9.4711
	12.5673
	18.5871
	8.8908
	13.4651
	9.488
	8.1942
	20.8461
	14.4343
	8.1605
	11.7606
	8.1227
	14.0182
	4.5927
	5.1448
	13.2288
	7.7543
	8.3565
	10.2763
	13.709
	7.98
	7.7966
	8.4748
	7.0912
	11.8657
	9.0568
	6.379
	6.9973
	14.6241
	7.8737
	10.7377
	8.4342
	13.8891
	5.637
	11.4972
	6.4107
	8.3891
	11.6772
	12.4768
	9.7755
	6.7558
	7.9364
	5.021
	7.768
	11.6404
	8.3702
	5.3324
	16.8786
	14.1017
	8.4838
	8.5829
	9.968
	16.282
	7.6514
	4.8723
	10.0274
	13.5409
	11.5708
	12.2805
	9.4932
	13.267
	7.8871
	22.0351
	8.9532
	12.491
	5.5562
	6.1755
	8.3581
	8.7621
	14.5782
	5.5823
	13.1441
	11.585
	9.7769
	9.6869
	14.2896
	12.0334
	17.6101
	8.8891
	6.0348
	11.1822
	16.6812
	8.7263
	5.5001
	7.4455
	5.2775
	11.2383
	11.0509
	9.4033
	14.475
	15.4154
	11.8808
	18.2221
	14.6207
	8.5012
	16.6959
	9.2217
	7.6521
	9.6515
	13.6449
	7.1673
	12.58
	11.8111
	11.87
	6.7383
	6.7471
	13.588
	18.1928
	9.7144
	23.7592
	7.7047
	18.6451
	16.4358
	12.4375
	12.3546
	8.2831
	6.6066
	8.12
	7.7026
	16.943
	11.0559
	8.6221
	11.6141
	14.2602
	9.5233
	11.7915
	14.2643
	13.7994
	12.3936
	13.248
	18.0912
	10.5328
	12.538
	16.0122
	22.9623
	6.6814
	10.3486
	13.7377
	7.4372
	12.9495
	7.2896
	8.8188
	11.1458
	5.8824
	4.2274
	15.6644
	12.6365
	20.8407
	12.0137
	10.7317
	11.3242
	23.5734
	21.6381
	7.6066
	11.3322
	7.0682
	15.6462
	17.4408
	8.8038
	9.4004
	12.4863
	9.0441
	16.4954
	14.2054
	10.6405
	13.187
	17.8322
	12.8471
	13.0768
	6.6156
	24.7644
	5.6657
	11.4221
	11.5002
	27.8893
	12.4418
	10.1324
	9.5751
	17.2678
	25.9987
	10.9499
	22.5045
	4.7872
	16.7815
	8.8234
	10.7015
	9.1641
	9.7477
	13.5819
	24.9134
	9.4261
	13.559
	25.4334
	17.6561
	11.8076
	23.052
	12.5401
	17.4706
	32.0533
	14.673
	19.4571
	16.7014
	16.5476
	12.4195
	9.9069
	10.2776
	14.1679
	11.5361
	19.7
	17.3554
	9.7788
	7.2414
	7.634
	11.9088
	11.8537
	13.4735
	14.3717
	9.1
	8.3753
	10.9216
	30.4956
	11.1463
	14.4918
	11.6807
	16.6722
	7.9693
	13.5562
	14.5717
	19.1242
	13.5075
	18.656
	9.9553
	16.6468
	12.4503
	28.7178
	10.199
	14.3866
	11.0443
	7.2796
	14.612
	12.4003
	10.4339
	8.6811
	8.5796
	16.7436
	14.8355
	8.3026
	7.0556
	14.3687
	8.5324
	13.6629
	6.5902
	16.9742
	18.64
	29.6689
	16.8
	14.4916
	13.5196
[truncated: 4,855 more rows]

## Sheet: Figure 2
Figure 2a
	p16 score
	p16 in cancer 0-3	p16 in stroma 0-3
Premalignant- Midgam	1	0
	1	1
	1	0
	3	0
	3	1
	2	0
	2	2
	3	2
	3	2
	3	1
	3	0
	1	0
Premalignant	2	2
	3	3
	2	2
	3	3
	2	2
PDAC	2	2
	0	2
	1	3
	0	2
	1	1
	2	1
	1	2
	1	2
	0	3
	1	0
	2	0
	3	2
Figure 2e
%SA-bGal	CD90
	8.91
	24.85
	32.45
	18.54
	11.75
mean	19.3
Figure 2f
	SAβ-gal- h.CAFs	SAβ-gal+ h.CAFs
CDKN2A levels	0.361745	2.4623
	0.699543	4.92819
	1.68074	1.74181
	1.25797	3.12679
mean	1	3.06477
Figure 2i
	Patient	%senescence + CAFs
	T1	31.7073
	T10	17.6471
	T12	5.7971
	T13	6.77083
	T14	5
	T15	6.54008
	T16	16.3205
	T17	6.47482
	T18	28.75
	T19	8.84956
	T2	7.14286
	T21	3.22581
	T22	3.84615
	T23	15.1131
	T24	23.6422
	T3	25.3425
	T4	7.79221
	T5	25.9259
	T6	12
	T7	21.7391
	T8	22.2222
mean		14.3738
Figure 2j
proportion of senescent cells per CAF subtype
	#Total cells	#Sen	%Sen
iCAF	365	64	17.5342
myCAF	1346	131	9.73254
apCAF	140	7	5

## Sheet: Figure 3
Figure 3a
Upregulated gene sets, -Log Padj
ECM organisation	Signalling by interleukins	Vesicle-mediated transport	Response to oxygen levels	Regulation of proteolysis	Vasculature development
22.1	19.3	18.2	17.2	16	15.6
Downregulated
DNA repair	Cell cycle	DNA replication
7.5	3.4	3.1
Figure 3b	Relative expression in SA-bGal+ CAFs vs SA-bGal-
	ECM organisation
	COL1A1	COL1A2	COL3A1	MMP2	MMP3	TIMP1	TIMP2	SERPINE1	ADAMTS1
	3.32779	2.62715	3.21349	3.5238	7.72243	4.55682	1.68437	2.66895	2.75705
	3.11123	2.92996	3.61395	3.31219	8.35573	6.12439	3.21644	3.16575	5.81394
	2.39498	1.94131	2.51379	3.07147	16.9547	5.86548	2.28202	6	3.92209
	2.1281	1.42061	1.8705	3.10738	6.82396	6.24908	1.53197	4.16649	2.58227
	4.68565	3.84437	5.50004	7.6895	6.38349	5.10903	3.11569	10.0646	3.93132
mean	3.12955	2.55268	3.34236	4.14087	9.24806	5.58096	2.3661	5.21316	3.80133
	SASP
	IL6	IL33	CCL2	CXCL1	CXCL2	CXCL3	CSF1	COX2
	1.69736	2.6787	2.15372	3.49149	2.10453	3.65728	2.65503	2.29048
	3.43372	4.0642	4.74226	7.94497	7.89272	14.8652	5.04272	7.0427
	3.87363	3.16608	3.89412	4.64801	6.31875	9.62934	3.04102	4.66835
	2.1157	2.68029	2.43867	2.25553	5.0011	3.37928	2.6499	2.90133
	2.58696	3.58001	2.4719	3.13909	3.3	1.34948	2.16504	5.79086
mean	2.74147	3.23385	3.14013	4.29582	4.92342	6.57611	3.11074	4.53874
	IFN and NFkB targets
	H2-K1	H2-T22	IFITM2	IFI27	IFRD1	NFKBIA	NFKBIB
	1.80655	2.35571	2.38087	2.78117	2.11933	3.95461	1.49161
	2.74258	5.55333	2.22528	7.12145	2.20148	3.54484	4.39838
	3.70108	5.11803	2.68344	5.21703	2.83789	2.99596	5.74829
	1.83426	3.36058	2.22528	4.54474	2.5722	3.13542	3.42324
	2.28575	2.00054	1.95681	7.51779	3.99754	3.58793	4.40398
mean	2.47404	3.67764	2.29434	5.43644	2.74569	3.44375	3.8931
Figure 3c
Upregulated gene sets, -Log Padj
Vasculature development	Cellular response to stress	AP1 pathway	Negative regulation of cell proliferation	Positive regulation of catabolic process	TGF-beta signaling pathway	IL6-mediated signaling	IL-17 signaling pathway
5.711	5.38166	5.35793	5.015	4.70325	3.81798	2.63549	2.396
Figure 3e
mouse	mCAFs-TAM	mCAFs+TAM	human	mCAFs-TAM	mCAFs+TAM
%SA-bGal	3.94	62.4		26.3	81
	3.1	56.4		32	85.2
	1.53	52.6		21.2	90.8
mean	2.85667	57.1333	mean	26.5	85.6667
Figure 3f
	Ms. PanIN Sorted	Ms. PDAC Sorted	Hu. PDAC Sorted	Ms. Cultured	Hu. Cultured
TNFA_SIGNALING_VIA_NFKB	2.56564	1.57035	2.8749	1.45418	1.49508
P53_PATHWAY	2.04919	0.927412	1.19296	2.22247	2.55028
HYPOXIA	2.23801	1.11597	1.74571	1.11768	2.05084
INTERFERON_GAMMA_RESPONSE	1.46241	1.05345	1.1411	1.90701	2.46289
INTERFERON_ALPHA_RESPONSE	1.33409	0.860617	0.83586	2.02619	2.55713
EPITHELIAL_MESENCHYMAL_TRANSITION	2.60533	2.08517	1.70797	-1.66608	2.13953
COMPLEMENT	1.61434	1.1606	1.03788	1.24826	1.45888
IL6_JAK_STAT3_SIGNALING	1.22085	1.11068	0.857213	1.53225	1.65763
COAGULATION	1.93649	1.15811	-0.678165	1.61885	2.10789
IL2_STAT5_SIGNALING	1.47087	1.2026	0.898081	1.00683	1.3701
APOPTOSIS	2.29203	-0.795795	1.33392	1.28404	1.73618
MYOGENESIS	1.52924	1.30488	-0.802651	1.37985	2.05773
ANGIOGENESIS	1.52575	1.09309	1.0093	-0.927527	1.90558
INFLAMMATORY_RESPONSE	1.47651	-1.14836	1.49289	1.03331	1.49905
TGF_BETA_SIGNALING	1.71244	0.941527	1.42181	-0.906019	1.1711
UV_RESPONSE_UP	1.99355	0.909048	1.56743	1.17901	-1.35872
UNFOLDED_PROTEIN_RESPONSE	2.32682	1.30916	1.53764	-1.85251	-1.05924
E2F_TARGETS	-1.04277	-1.89917	-0.967704	-3.48975	-3.34283
Figure 3g	differential gene expression analysis between senescent and non-senescent CAFs
Pathway	AP1 pathway	Vasculature development	TGF-beta signaling pathway	Adipogenesis	IL-18 signaling pathway	p53 downstream pathway	IL-4 and IL-13 signaling	Muscle structure development	Positive regulation of cell adhesion	Response to decreased oxygen levels	Negative regulation of cell population proliferation	Cytokine signaling in Immune system	IL-6 mediated pathway	Cellular senescence	TNF signaling pathway	Cellular responses to stress
-Log(Padj)	15.622	15.421	12.158	9.563	9.441	9.407	9.152	8.869	8.253	8.078	7.036	6.015	5.189	4.532	4.33	3.651

## Sheet: Figure 4
Figure 4b
	pdpn+of p16+	cd31+ of p16+	cd45+ of p16+	mac2+ of p16+
	74.5895	14.106	4.92813	2.05479
	65.4771	11.3193	5.00782	11.5916
		2.8866	4.16957	0.31068
		7.30918	17.7523	0.183824
mean	70.0333	8.90528	7.96445	3.53521
Figure 4d
line KPCY	%p16+ of Pdpn+	average #Tcells/mm2
6419c5	0.88	125.156
6555c3	1.85	138.418
6556c3	3.73	149.473
6694c2	4.5	14.3354
6421c2	12.5	63.9704
6620c1	17.25	10.5112
2699c4	17.6	53.3328
6422c1	18.1	42.2528
6499c3	19.4	53.6191
Figure 4e
line KPCY	%Pdpn+ of stroma	average #Tcells/mm2
6421c2	31.4001	63.9704
2699c4	33.462	53.3328
6620c1	40.9016	10.5112
6499c3	48.1037	53.6191
6694c2	52.9385	14.3354
6555c3	54.0716	138.418
6556c3	76.7802	149.473
6419c5	78.8719	125.156
6422c1	86.3047	42.2528
Figure 4g
		X-Axis	Y-Axis
Patient	Region	%p16+ of VIM+	#CD3 cells per mm^2	#CD8 cells per mm^2	#CD8+GZMB+ cells per mm^2	% GZMB+ of CD8+
1	1	5.67	285.78	758.75	133.43	17.59
	2	5.94	790.5	1065.02	245.47	23.05
	3	5.76	514.48	485.34	59.29	12.22
	4	1.72	96.23	334.41	168.64	50.43
	5	2.55	253.48	294.56	32.06	10.88
	6	2.66	181.52	247.34	48.87	19.76
	7	3.77	195.01	213.68	53.94	25.24
2	1	11.99	877.01	437.27	110.96	25.38
	2	21.57	1037.22	673.15	175.49	26.07
	3	20.27	524.83	506.25	76.81	15.17
	4	6.93	261.11	141.11	21.12	14.97
	5	7.37	583.19	405.12	84.59	20.88
3	1	7.25	487.36	111.28	80.93	72.73
	2	2.71	569.01	66.72	32.02	48
	3	3.16	336.97	27.68	9.77	35.29
	4	1.83	393.59	47.98	23.34	48.65
	5	1.56	221.12	49.19	35.77	72.73
4	1	7.26	45.59	56.94	7.32	12.86
	2	2.19	21.29	32.39	4.05	12.5
	3	4.52	17.55	8.76	2.39	27.27
	4	6.28	13.18	13.26	6.63	50
	5	12.86	51.39	107.91	74.51	69.05
5	1	1.59	226.49	520.89	87.11	16.72
	2	1.83	241.65	834.26	278.09	33.33
	3	0.83	93.02	1135.01	843.43	74.31
	4	0.69	74.02	801.71	578.61	72.17
	5	1.6	223.8	723.32	298.79	41.31
6	1	1.57	168.03	195.52	81.47	41.67
	2	0.99	313.44	380.14	211.94	55.75
	3	0.48	67.01	220.74	114.31	51.79
	4	0.71	35.42	89.26	25.5	28.57
	5	0.1	87.75	300.19	166.26	55.38
7	1	6.64	104.65	123.46	22.89	18.54
	2	1.89	153.32	373.94	114.11	30.52
	3	0.6	176.4	256.86	111.41	43.37
	4	17.69	84.96	96.93	37.1	38.27
	5	3.46	134.24	230.25	73.22	31.8
8	1	0.14	643.04	598.57	161.35	26.96
	2	0.06	1682.46	1189.04	301.59	25.36
	3	0.05	433.3	337.1	122.58	36.36
	4	0.04	698.23	1053.56	321.07	30.47
	5	0.12	1319.98	798.63	385.68	48.29
9	1	0.66	163.12	69.33	33.73	48.65
	2	0.05	102.83	290.47	106.44	36.65
	3	0.58	102.73	265.06	127.56	48.13
	4	0.91	108.51	44.77	17.22	38.46
	5	0.12	492.64	1812.79	495	27.31
10	1	0.59	247.88	460.07	55.34	12.03
	2	3.15	126.15	180.29	32.33	17.93
	3	2.24	855.76	1161.25	261.23	22.5
	4	0.65	207.04	390	34.09	8.74
	5	0.71	222.11	296.39	68.3	23.05
11	1	1.74	45.03	119.85	32.27	26.92
	2	0.99	103.59	197.23	50.04	25.37
	3	1.49	15.22	18.48	8.7	47.06
	4	2.92	55.44	121.9	39.34	32.27
	5	1.45	52.16	79.67	19.44	24.4

## Sheet: Figure 5
Figure 5d
	#CD8 per mm2 of tumor (normalized)
	KPCY+mCAFs	KPCY+mCAFs+TAM
	1.15232	0.712872
	1.02407	0.810269
	0.810829	0.676588
	1.01278	0.788316
mean	1	0.747011
Figure 5f
	%GZMB+ of CD8+ cells
	KPCY+mCAFs	KPCY+mCAFs+TAM
	49.5721	51.2137
	50.2256	39.7269
	42.2721	21.9618
	65.2397	40.8556
	61.8659	35.9504
mean	54.9008	34.6237
Figure 5g
	#CD3 per mm2 of tumor (normalized)			#FoxP3 per mm2 of tumor (normalized)			%CD11b+ cells (normalized)
	KPCY+mCAFs	KPCY+mCAFs+TAM		KPCY+mCAFs	KPCY+mCAFs+TAM		KPCY+mCAFs	KPCY+mCAFs+TAM
	0.715172	0.66713		0.570306	1.22005		1.05217	0.89093
	0.999846	0.587607		1.23185	0.722376		1.02279	1.02472
	0.959144	0.846764		1.1272	0.928695		0.874839	1.03555
	1.46058	0.748798		0.92418	0.710333		1.12678	1.04639
	0.86526	1.18515		1.14647	0.930351		0.923419
mean	1	0.80709		1	0.902361		1	0.999398
Figure 5h
%GZMB+IFNγ+ of CD8+ cells	Non-sen	Sen
	27.67	19.06
	26.68	17.66
	31.93	27.97
	18.3	19.2
	24.55	17.96
	17.27	21
	26.32	22.5
	40.49	20.43
		20.01
mean	26.6513	20.6433
Figure 5i
IFNγ+ ng/Ml	Non-sen	Sen
	102.86	87.5493
	128.871	74.8767
	115.656	60.4783
	92.2584	58.0128
mean	109.911	70.2293
Figure 5j
%GZMB+IFNγ+ of CD8+ cells	UNT NO-SEN	UNT SEN	IFN-γ NO-SEN	IFN-γ SEN
	30.53	26.19	28.57	15.31
	27.5	28.77	32.97	22.37
	18.46	26.25	27.31	21.73
mean	25.4967	27.07	29.6167	19.8033

## Sheet: Figure 6
Figure 6c
	relative %p16+ area
	UNT	AP
	1.22879	0.534637
	0.612298	0.375033
	0.70592	0.43682
	1.45299	0.559134
mean	1	0.476406
Figure 6d
	%p16+ of pdpn
	UNT	AP
	63.5308	29.9697
	42.6036	18.6973
	53.5962	44.8513
	38.7109	15.6257
	40.1494
mean	47.7182	27.286
Figure 6e
	Tumor weight (g)
	UNT	AP
	0.47	0.37
	0.49	0.91
	0.66	0.36
	0.53	0.62
	0.39
mean	0.508	0.565
Figure 6f
	%CD45 of live			%CD3 of live			%CD4 of CD3			%CD8 of CD3
	UNT	AP		UNT	AP		UNT	AP		UNT	AP
	27.35	45.86		7.14656	9.84156		52.27	19.92		8.99	17.05
	39.6	39.58		5.2272	5.82222		20.89	27.74		9.99	10.6
	41.07	54.82		8.14007	8.09691		26.84	26.91		8.95	14.68
	41.17	29.26		8.82685	5.08831		36.03	14.63		8.42	17.75
	36.87			5.01432			28.74			9.54
mean	37.212	42.38		6.871	7.21225		32.954	22.3		9.178	15.02
Figure 6g
	%GZMB+IFN-γ+ of CD8			%GZMB+PD-1+ of CD8
	UNT	AP		UNT	AP
	3.26	26.33		2.17	21.29
	12.82	22.05		11.11	22.83
	12.35	22.53		15.43	15.36
	9.59	15.17		5.82	15.48
	8.47			15.25
mean	9.298	21.52		9.956	18.74
Figure 6h
	%CD11b of CD45			%CD11c of CD45			%gMDSCs of CD45			%mMDSCs of CD45			%F4/80 of CD45			%FoxP3 of CD3
	UNT	AP		UNT	AP		UNT	AP		UNT	AP		UNT	AP		UNT	AP
	59.81	56.81		18.38	9.25		19.9	19.15		6.98	6.73		43.82	38.1		29.496	18.7726
	69.14	73.74		11.21	12.23		25.13	18.98		8.95	12.43		33.87	48.43		13.9733	25.6207
	59.92	66.14		13.61	15.63		22.77	15.73		8.49	7.65		38.86	48.72		9.45842	24.3778
	68.94	55.33		20.75	7.14		13.66	16.19		9	5.56		49.03	49		23.4339	13.5123
	65.29			8.42			23.23			4.2			39.02			26.8058
mean	64.62	63.005		14.474	11.0625		20.938	17.5125		7.524	8.0925		40.92	46.0625		20.6335	20.5708
Figure 6i
	relative %p16+ area
	UNT	AP
	0.538133	0.903887
	1.40325	0.196593
	0.663988	0.237582
	0.785386	0.467137
	1.65962	0.510447
	0.949627
mean	1	0.463129
Figure 6j
	Tumor weight (g)
	UNT	AP
	0.35	0.32
	0.23	0.27
	0.45	0.38
	0.56	0.19
	0.37	0.34
	0.47
mean	0.405	0.3
Figure 6k
	%CD3 of live			%CD8 of CD3
	UNT	AP		UNT	AP
	6.46125	4.7318		26.9	14.27
	0.94752	10.7709		19.38	31.12
	1.45708	7.025		4.07	11.67
	1.36922	3.44645		11.36	3.16
	2.11302	4.50177		6.71	2.91
	3.38382			5.18
mean	2.62198	6.09519		12.2667	12.626
Figure 6l
	%GZMB+IFN-γ+ of CD8			%GZMB+PD-1+ of CD8
	UNT	AP		UNT	AP
	5.12	11.35		20.28	16.59
	0	9.67		11.76	11.83
	0	9.87		4.55	19.74
	4.08	17.39		8.16	26.09
	7.55	23.33		11.32	26.67
	1.49			1.49
mean	3.04	14.322		9.59333	20.184

## Sheet: Figure 7
Figure 7c
	relative %p16+ area
	UNT	ABT199
	1.72245	0.948677
	0.557	0.547536
	1.67765	0.0520244
	0.9065	0.0820574
	0.921433	0.82989
	0.665362	0.500868
	1.22725
mean	1.09681	0.493509
Figure 7d
	%p16+ of pdpn
	UNT	ABT199
	19.5318	12.8539
	25.6643	17.366
	26.1072	4.71412
	20.813	26.6368
	46.4052	12.3754
	38.7516	15.0838
	27.0089
mean	29.1831	14.8383
Figure 7e
	Tumor weight (g)
	UNT	ABT199
	0.8	0.91
	0.43	0.66
	0.74	0.52
	0.41	0.43
	0.94	0.31
	0.58	0.46
	0.37
mean	0.61	0.548333
Figure7f
	%CD45 of live			%CD3 of live			%CD4 of CD3			%CD8 of CD3
	UNT	ABT199		UNT	ABT199		UNT	ABT199		UNT	ABT199
	43.81	57.67		7.35	15.22		43.82	59.63		19.09	14.89
	68.69	42.93		24.13	6.71		9.7	32.85		39.2	11.14
	37.04	46.7		10.89	20.88		58.58	39.81		14.49	29.91
	53.65	52.75		13.21	13.25		52.57	44.37		16.77	12.52
	54.79	43.88		6.07	7.89		44.64	46.69		13.76	18.44
	45.38	30.51		8.8	9.96		51.24	40.22		12.38	13.06
	51.4			10.6			48.64			27.83
mean	50.68	45.74		11.5786	12.3183		44.17	43.9283		20.5029	16.66
Figure 7g
	%GZMB+IFN-γ+ of CD8			%GZMB+PD-1+ of CD8
	UNT	ABT199		UNT	ABT199
	15.46	26.98		4.83	20.63
	11.43	27.56		2.18	24.41
	24.32	16.56		9.46	15.29
	17.7	39.66		4.4	34.48
	20.71	19.82		25.44	18.02
	31.33	46.46		18.07	39.39
	39.52			21.77
mean	22.9243	29.5067		12.3071	25.37
Figure 7h
	%CD11b of CD45			%CD11c of CD45			%gMDSCs of CD45			%mMDSCs of CD45			%F4/80 of CD45			%FoxP3 of CD3
	UNT	ABT199		UNT	ABT199		UNT	ABT199		UNT	ABT199		UNT	ABT199		UNT	ABT199
	68.09	66.43		10.05	13.82		19.05	19.12		12.61	8.7		33.46	33.95		43.71	50.94
	34.42	72.23		4.63	13.44		6.83	17.25		4.66	12.33		16.14	28.13		10.46	49.11
	54.33	70.02		17.41	13.27		14.79	25.31		3.83	5.29		37.31	27.06		55.12	47.68
	73.42	76.92		22.24	10.69		22.1	26.76		4.45	6.35		39.69	36.65		30.59	48.35
	51.39	77.02		4.08	16.39		22.35	21.66		8.24	9.63		21.27	37.27		39.73	48.87
	77.44	63.19		6.73	8.67		25.26	24.96		8.98	4.76		26.83	21.75		45.53	46.1
	74.73			11.05			24.91			10.02			22.73			45.99
mean	61.9743	70.9683		10.8843	12.7133		19.3271	22.51		7.54143	7.84333		28.2043	30.8017		38.7329	48.5083

## Sheet: Figure 8
Figure 8c
	Tumor weight (g)
	UNT	ABT	ICT	ABT+ICT
	0.6	0.5	0.19	0.09
	0.43	0.69	0.3	0.16
	0.53	0.6	0.23	0.08
	0.89	0.57	0.25	0.15
	0.42	0.7	0.11	0.04
	0.41	1.05	0.19	0.13
	0.55		0.15	0.07
	0.8		0.07	0.13
	0.68		0.32	0.09
	1.04		0.27	0.11
			0.2	0.16
				0.09
mean	0.635	0.685	0.207273	0.108333
Figure 8e
	%necrosis of lesion
	UNT	ABT	ICT	ICT+ABT
	13.2279	0	0	2.0399
	0.0782126	6.56834	0.408208	37.9932
	8.06541	6.27289	0.552419	20.3796
	24.3503	2.31268	7.86556	0.934578
	1.09592	3.7545	0	12.4087
	0		0	18.1448
	1.28573		0	13.0278
	1.95137		0.221275	0
	2.57013		0.958566
	0.106619
mean	5.27316	3.78168	1.11178	13.1161
Figure 8g
	%YFP area of lesion
	UNT	ABT	ICT	ICT+ABT
	43.2236	44.5029	50.0961	9.94029
	40.8195	47.8423	14.9952	10.8689
	47.2797	66.6604	13.2879	1.52335
	40.0195	56.8046	54.2991	0.437146
	53.3909	60.2886	11.4746	23.3229
	63.0379	68.7838	12.0177	15.8733
	48.516		45.2167	25.8442
	50.2817		42.0804	0.74256
			51.8
mean	48.3211	57.4804	32.8075	11.0691

## Sheet: Figure S1
Figure S1c
	%p21
	Cancer	Stroma
	20.61	11.64
	29.03	8.85
	20.32	9.21
	25.54	9.11
	13.09	9.5
	27.6	8.17
mean	22.6983	9.41333
Figure S1e
	%out of pdpdn
	PDGFRa+
	24.08
	61.86
	43.36
mean	43.1

## Sheet: Figure S4
Figure S4a
	IL-18 pathway	ECM organisation	Inflammatory response	Vasculature development	Signaling by Interleukins	Response to hypoxia	Response to wounding
	8.963	6.475	6.455	4.275	3.276	2.991	2.918
Figure S4b
	ECM organisation
	COL6A1	ADAMTS1	ADAMTS5	ADAMTS12	ADAMTS19	MMP14	MMP19	TIMP2	SERPINE2
	1.64645	1.85312	2.73913	2.16449	1.55383	1.50066	2.29405	1.99141	1.80649
	1.72262	1.79951	2.12649	1.61269	0.642344	2.28219	2.03275	1.32386	2.11602
	1.40422	1.29872	3.37582	1.04972	3.39833	2.36978	1.10671	1.45577	0.800613
mean	1.5911	1.65045	2.74715	1.60896	1.86483	2.05087	1.81117	1.59034	1.57437
	SASP
	IL6	CCL2	CXCL1	CXCL10	CSF1	COX2
	2.75449	2.37421	2.33459	1.22957	1.79998	2.26243
	2.74087	2.36401	2.17913	1.7226	1.43578	2.46863
	0.701421	1.10232	1.14681	2.66413	1.97059	0.6566
mean	2.06559	1.94685	1.88684	1.8721	1.73545	1.79589
	IFN and NFkB targets
	IFI205	NFIX	NFKB1	TNFAIP2	TNFAIP3	TNFAIP6
	2.96858	1.69754	3.01115	1.80875	1.7391	2.06643
	2.29113	1.44901	2.38436	1.92042	1.87186	2.2909
	0.309373	2.03352	1.52727	0.932725	1.06965	2.01782
mean	1.85636	1.72669	2.30759	1.55397	1.5602	2.12505
Figure S4e
	mouse CAFs %BrdU+			human CAFs %BrdU+
	mCAFs-TAM	mCAFs+TAM		hCAFs-TAM	hCAFs+TAM
	37.31	6.67		25.94	1.97
	29.51	17.39		33.64	5.14
	20.34	23.08		29.98	1.82
	32.69	0	mean	29.8533	2.97667
	31.03	4.35
	30.3	4.17
	51.61	28.57
	37.5	12.5
	27.78	3.85
	17.86	0
	38.81	9.09
	48.94	0
	38.6	3.85
		0
		11.11
		12.5
mean	34.0215	8.57062
Figure S4f
		B2M				IL6				CSF1				CXCL1				CXCL10				IL1B				PDL-1				C3				GDF15				SULF2
		mCAFs-TAM		mCAFs+TAM		mCAFs-TAM		mCAFs+TAM		mCAFs-TAM		mCAFs+TAM		mCAFs-TAM		mCAFs+TAM		mCAFs-TAM		mCAFs+TAM		mCAFs-TAM		mCAFs+TAM		mCAFs-TAM		mCAFs+TAM		mCAFs-TAM		mCAFs+TAM		mCAFs-TAM		mCAFs+TAM		mCAFs-TAM		mCAFs+TAM
		mean	SEM	mean	SEM	mean	SEM	mean	SEM	mean	SEM	mean	SEM	mean	SEM	mean	SEM	mean	SEM	mean	SEM	mean	SEM	mean	SEM	mean	SEM	mean	SEM	mean	SEM	mean	SEM	mean	SEM	mean	SEM	mean	SEM	mean	SEM
	UNT	1	0.08686	12.7685	1.18941	1	0.11683	14.3456	1.82483	1	0.04949	1.44552	0.22152	1	0.21748	17.4548	1.53765	1	0.08865	6.01827	0.47435	1	0.14342	10.0872	1.48137	1	0.098	5.79899	0.99565	1	0.05784	10.6749	1.60591	1	0.50505	5.31545	2.43766	1	0.05548	2.75134	0.15542
	INF-γ	6.55154	1.24954	17.3303	3.76763	7.47059	1.26696	23.5631	5.14261	3.98653	0.17133	6.87721	1.11572	0	0	31.5912	8.36554	0	0	45.7436	9.46331	0.102	0.02349	4.72347	1.12061	23.7111	3.20126	108.104	19.2719	6.72702	0.38538	15.4211	1.655	1.02113	0.11919	11.1936	6.76989	0.75427	0.08281	2.62356	0.26043
Figure 4g
		HLA-A				B2M				IL15				CSF1				CCL2				CXCL2				CXCL10				PDL1				SULF2
		hCAFs-TAM		hCAFs+TAM		hCAFs-TAM		hCAFs+TAM		hCAFs-TAM		hCAFs+TAM		hCAFs-TAM		hCAFs+TAM		hCAFs-TAM		hCAFs+TAM		hCAFs-TAM		hCAFs+TAM		hCAFs-TAM		hCAFs+TAM		hCAFs-TAM		hCAFs+TAM		hCAFs-TAM		hCAFs+TAM
		mean	SEM	mean	SEM	mean	SEM	mean	SEM	mean	SEM	mean	SEM	mean	SEM	mean	SEM	mean	SEM	mean	SEM	mean	SEM	mean	SEM	mean	SEM	mean	SEM	mean	SEM	mean	SEM	mean	SEM	mean	SEM
	UNT	1	0.1973	3.22636	0.57156	1	0.0709	2.37053	0.50645	1	0.18581	3.43833	0.37943	1	0.4402	35.9376	18.7167	1	0.19137	4.76223	0.6184	1	0.19285	6.8118	1.39172	1	0.17352	7.47595	1.93711	1	0.38193	10.8037	9.97481	1	0.06824	54.6356	3.13639
	INF-γ	3.60037	0.47672	26.2569	4.30554	5.9267	0.76925	13.896	2.3152	6.28627	0.64487	28.1759	6.86112	4.42799	0.57371	127.941	22.7314	3.6028	0.56061	25.0585	4.12562	4580.27	196.305	14180.2	1154.16	4714.72	583.793	12372.3	1860.11	4.77412	0.70733	85.2526	18.4847	0.50986	0.04388	8.15407	0.71616
		IL1-A				IL1-B				IL6				C3				TIMP1				TIMP2				GDF15
		hCAFs-TAM		hCAFs+TAM		hCAFs-TAM		hCAFs+TAM		hCAFs-TAM		hCAFs+TAM		hCAFs-TAM		hCAFs+TAM		hCAFs-TAM		hCAFs+TAM		hCAFs-TAM		hCAFs+TAM		hCAFs-TAM		hCAFs+TAM
		mean	SEM	mean	SEM	mean	SEM	mean	SEM	mean	SEM	mean	SEM	mean	SEM	mean	SEM	mean	SEM	mean	SEM	mean	SEM	mean	SEM	mean	SEM	mean	SEM
	UNT	1	0.14513	8.21636	0.82803	1	0.06552	5.15847	0.49705	1	0.07978	1.96966	0.21838	1	0.28763	2.11116	0.47902	1	0.05953	7.6593	0.85102	1	0.10253	1.92103	0.17061	1	0.04926	7.41919	0.62804
	INF-γ	0.18693	0.02608	0.8012	0.3067	0.3607	0.04323	0.93595	0.148	2.06071	0.21547	3.51641	0.59974	1.83524	0.34189	9.08675	0.76767	1.89228	0.17417	8.11778	0.71606	1.36406	0.05853	2.33653	0.21066	0.82096	0.04975	2.77578	0.28027

[truncated: 5 more sheets: Figure S5, Figure S6, Figure S8, Figure S9, Figure S10]
